# Supplementary material for: Incorporation of Zinc Oxide Nanoparticles Biosynthesized from Epimedium brevicornum Maxim. into PCL Nanofibers to Enhance Osteogenic Differentiation of Periodontal Ligament Stem Cells
Source: Materials (Basel). 2025 May 15;18(10):2295. doi: 10.3390/ma18102295 (PMC12113110; doi:10.3390/ma18102295)
Supplement: Supplementary file 1 [file materials-18-02295-s001.zip]

Archive with 1 entries (1 files):
- materials-3538006-supplementary.pdf
